# Supplementary material for: Molecular Sex Differences in Human Serum
Source: PLoS One. 2012 Dec 12;7(12):e51504. doi: 10.1371/journal.pone.0051504 (PMC3520798; doi:10.1371/journal.pone.0051504)
Supplement: Table S1 — Clusters of molecules. Assignment of all molecules in cohort 7 using k-means clustering. (XLSX) [file pone.0051504.s001.xlsx]

## Sheet: Sheet1
Table S1. Clusters of molecules. Assignment of all molecules in cohort 7 using k-means clustering.
Cluster 1	Fatty acid oxidation/hormone regulation	Cluster 2	Cell death
Alpha 2 Macroglobulin (A2M)		Bone Morphogenetic Protein 6 (BMP 6)
Alpha 1 Antitrypsin (A1AT)	a	Complement Factor H	a
Adiponectin (ADIPOQ)	a	EN-RAGE
Angiopoietin 2 (ANGPT2)		Fas Ligand	a
Angiotensinogen (AGT)	a	Granulocyte Colony Stimulating Factor (G-CSF)	a
Apolipoprotein AI (APOAI)	a	T Lymphocyte Secreted Protein I-309
B Lymphocyte Chemoattractant (BLC)		Interferon gamma (IFN gamma)	a
Brain Natriuretic Peptide (NPPB)	a	Immunoglobulin M (IgM)
Cortisol		Interleukin-16 (IL16)
C-Reactive Protein (CRP)		Interleukin-1 receptor antagonist (IL1RA)	a
Epithelial Derived Neutrophil Activating Protein 78 (ENA-78)		Interleukin-8 (IL8)	a
Erythropoietin (EPO)		Lectin Like Oxidized LDL Receptor 1 (LOX 1)	a
Follicle Stimulating Hormone (FSH)	a	Matrix Metalloproteinase 9 total (MMP9 total)	a
Growth Hormone (GH)	a	Myeloperoxidase (MPO)	a
Kidney Injury Molecule 1 (KIM-1)		Neutrophil Gelatinase Associated Lipocalin (NGAL)
Leptin (LEP)	a	Resistin
Luteinizing Hormone (LH)	a	Transforming Growth Factor-alpha (TGF-alpha)	a
Progesterone		TNF-Related Apoptosis Inducing Ligand Receptor 3 (TRAIL R3)	a
Receptor for advanced glycosylation end products (RAGE)
Stem Cell Factor (SCF)		Cluster 4	Other
Serum Glutamic Oxaloacetic Transaminase (SGOT)		Alpha 1 Antichymotrypsin (AACT)
Sex Hormone Binding Globulin (SHBG)		Angiotensin Converting Enzyme (ACE)
Thyroxine Binding Globulin (TBG)		Agouti Related Protein (AGRP)
Trefoil Factor 3 (TFF3)		Apolipoprotein A-IV (Apo A-IV)
Thyroid Stimulating Hormone (TSH)		Apolipoprotein D (Apo D)
von Willebrand Factor (VWF)		Amphiregulin (AR)
		Betacellulin (BTC)
Cluster 3	Immune cell chemotaxis	Cancer Antigen 125 (CA-125)
AXL Receptor Tyrosine Kinase (AXL)		Cancer Antigen 19-9 (CA 19-9)
Beta 2 Microglobulin (B2M)		Calcitonin
Brain Derived Neurotrophic Factor (BDNF)	a	Carcinoembryonic Antigen (CEA)
CD40 antigen (CD40)		Creatine Kinase MB (CK-MB)
CD40 Ligand (CD40L)	a	Connective Tissue Growth Factor (CTGF)
Chromogranin A (CgA)		Fatty Acid Binding Protein heart (FABP heart)
Cystatin C		Glucagon like Peptide 1 total (GLP-1 total)
Epidermal Growth Factor (EGF)		Immunoglobulin A (IgA)
Epidermal Growth Factor Receptor (EGFR)	a	Immunoglobulin E (IgE)
Eotaxin 1	a	Insulin like Growth Factor Binding Protein 2 (IGFBP-2)
Epiregulin (EPR)		Insulin like Growth Factor I (IGF-I)
E-Selectin	a	Apolipoprotein(a) (Lp(a))
Fas Ligand (FASLG) Receptor	a	Macrophage Colony Stimulating Factor 1 (M-CSF)
Fibroblast Growth Factor-basic (FGF-basic)	a	Malondialdehyde Modified Low Density Lipoprotein (MDA-LDL)
Ferritin (FRTN)		Matrix Metalloproteinase 3 (MMP3)
Growth Regulated alpha Protein (GRO-alpha)		Myoglobin
Heparin Binding EGF-Like Growth Factor (HB-EGF)	a	Prolactin (PRL)
Chemokine CC-4 (HCC-4)	a	Prostate Specific Antigen Free (PSAf)
Hepatocyte Growth Factor (HGF)	a	Peptide YY (PYY)
Interleukin-18 (IL18)		Testosterone Total
Interleukin-25 (IL25)
Interleukin-6 receptor (IL6R)	a	Cluster 5	Immune cell growth/activation
Interferon gamma Induced Protein-10 (IP-10)	a	Interleukin-1-alpha (IL1-alpha)	a
Monocyte Chemotactic Protein 1 (MCP-1)	a	Interleukin-10 (IL10)	a
Monocyte Chemotactic Protein 2 (MCP-2)	a	Interleukin-12 Subunit p40 (IL12p40)	a
Monocyte Chemotactic Protein 4 (MCP-4)	a	Interleukin-13 (IL13)	a
Macrophage Derived Chemokine (MDC)	a	Interleukin-15 (IL15)	a
Macrophage Migration Inhibitory Factor (MIF)		Interleukin-2 (IL2)	a
Monokine Induced by Gamma Interferon (MIG)	a	Interleukin-3 (IL3)	a
Macrophage Inflammatory Protein 1 alpha (MIP 1-alpha)	a	Interleukin-5 (IL5)	a
Macrophage Inflammatory Protein 1 beta (MIP 1-beta)	a	Interleukin-7 (IL7)	a
Macrophage Inflammatory Protein 3 alpha (MIP 3-alpha)	a	Tumor Necrosis Factor-beta (TNF-beta)
Matrix Metalloproteinase 1 (MMP1)		Thrombopoietin	a
Matrix Metalloproteinase 10 (MMP10)
Matrix Metalloproteinase 2 (MMP2)	a	Cluster 6	Lipid transport/homeostasis
Matrix Metalloproteinase 7 (MMP7)		Alpha 1 Microglobulin (A1Micro)
Myeloid Progenitor Inhibitory Factor 1 (MPIF-1)	a	Alpha Fetoprotein (AFP)
Osteopontin	a	Apolipoprotein AII (Apo AII)	a
Plasminogen Activator Inhibitor 1 (PAI-1)	a	Apolipoprotein B (Apo B)	a
Prostatic Acid Phosphatase (PAP)		Apolipoprotein C I (Apo CI)	a
Pulmonary and Activation Regulated Chemokine (PARC)		Apolipoprotein CIII (Apo CIII)	a
Platelet Derived Growth Factor BB (PDGF BB)	a	Apolipoprotein E (Apo E)	a
Placenta Growth Factor (PLGF)	a	Apolipoprotein H (Apo H)	a
Pancreatic Polypeptide (PPP)		Complement C3 (C3)	a
Proinsulin Total		CD5 (CD5L)
T Cell Specific Protein RANTES (RANTES)	a	Clusterin (CLU)
S100 calcium binding protein B (S100-B)		C-peptide	a
Superoxide Dismutase 1 Soluble (SOD-1)		Factor VII
Sortilin		Fetuin A
Thymus Expressed Chemokine (TECK)	a	Fibrinogen
Tamm Horsfall Urinary Glycoprotein (THP)		Glutathione S Transferase-alpha (GST-alpha)
Thrombospondin-1	a	Haptoglobin
Tissue Inhibitor of Metalloproteinases 1 (TIMP-1)	a	Intercellular Adhesion Molecule 1 (ICAM 1)
Thrombomodulin (TM )		Insulin	a
Tenascin C (TN-C)		Proinsulin Intact	a
Tumor Necrosis Factor-alpha (TNF-alpha)	a	Serum Amyloid P Component (SAP)
Tumor Necrosis Factor Receptor Like 2 (TNFR2)		Serotransferrin
Vascular Cell Adhesion Molecule 1 (VCAM-1)	a	Transthyretin (TTR)
Vascular Endothelial Growth Factor (VEGF)	a	Vitronectin
		Vitamin K Dependent Protein S (VKDPS)
